# Supplementary material for: Margaritaria nobilis L.F. (Phyllanthaceae): Ethnopharmacology and Application of Computational Tools in the Annotation of Bioactive Molecules
Source: Metabolites. 2022 Jul 25;12(8):681. doi: 10.3390/metabo12080681 (PMC9330776; doi:10.3390/metabo12080681)
Supplement: Supplementary file 1 [file metabolites-12-00681-s001.zip]

Archive with 1 entries (1 files):
- metabolites-1793099-supplementary.pdf
